# Supplementary material for: Boosting AlphaFold protein tertiary structure prediction through MSA engineering and extensive model sampling and ranking in CASP16
Source: Commun Biol. 2025 Nov 17;8:1587. doi: 10.1038/s42003-025-08960-6 (PMC12623963; doi:10.1038/s42003-025-08960-6)
Supplement: Supplementary file 3 — Supplementary Data 1 [file 42003_2025_8960_MOESM3_ESM.xlsx]

## Sheet: Figure1
base_id	TS008	TS014	TS015	TS017	TS019	TS020	TS022	TS023	TS028	TS031	TS033	TS039	TS040	TS049	TS051	TS052	TS055	TS059	TS075	TS079	TS085	TS091	TS102	TS105	TS110	TS112	TS114	TS117	TS120	TS122	TS132	TS139	TS143	TS145	TS147	TS148	TS159	TS163	TS164	TS167	TS171	TS174	TS187	TS189	TS191	TS196	TS197	TS198	TS202
T1201-D1	0	0.257503	0.620883	0.592271	0.475912	0	0.359554	0	0.403427	0.330942	0	0	-2.50457	0.577964	0.257503	0.461606	0	-0.513132	0.155451	0.403427	0.461606	0.504525	0	0	0.65045	0.446346	0	-0.0476991	-2.91183	0.199323	-1.19602	-0.513132	0	0.562704	0.461606	0.446346	0	0.43204	0.373861	0.243196	0	0.679062	0	0	0.737241	0.519785	0	0.679062	0
T1206-D1	0	0.306595	0.127022	0	0.306595	0	0.209804	0	0.209804	0.16905	0	0	0	0	0.348623	0.334614	0	0.195795	0.334614	0.320605	0.141031	0.209804	0	0	0.376642	0	0	-1.22933	-4.42727	0.348623	0	-0.0805701	0	0.0849941	0.389377	-0.219389	0	0.27985	0.292586	0	0.306595	0	0.0849941	0	0.113013	0.141031	0	0.292586	0
T1207-D1	0	0.588733	-0.0134985	-0.0575642	-0.0995316	0	-0.143597	0.458635	0	0.0284689	0	0	0	0	-0.315664	0.0725347	0	0.330634	0.630701	-0.185565	0	0	0	0	-0.143597	0.114502	0	0	-1.60616	0.8888	0.158568	0.330634	0	0.458635	-0.143597	0.158568	0	0.330634	0.114502	-1.64813	0	0	0	0	0	-0.959863	-0.143597	0.0284689	0
T1208s1-D1	0.229642	0.317554	0.686783	0.704366	0.616454	0	0.264807	0	0.616454	0.51096	0	0	0	0	0.387883	0.194477	0	-1.00332	0.546125	0.845025	0.21206	-0.264862	0	0	0.458213	0.493377	-2.0253	-2.48244	0	-0.985738	0	-2.28903	0	0.493377	0.264807	0.616454	0	0.352719	0.405466	0	0.493377	0	0.370301	0	0.335136	-0.704421	0	0.51096	0
T1208s2-D1	0.0889507	-0.0741155	0.00741757	0.291951	0.305263	0	0.33355	0	0.305263	0.727904	0	0	-2.16735	0	0.238705	0.291951	0	0.102262	0.767838	0.291951	0.252017	0.197107	0	0	0.291951	0.469993	-2.38533	-2.29048	0	-1.73306	-4.39703	0.238705	0	0.320238	0.252017	0.796125	0	0.27864	0.291951	0	0.320238	0	0.183795	0	0.291951	-0.250493	0	0.346861	0
T1210-D1	0	-0.549988	0.836229	0.193138	-0.494866	0	0.423834	0	0	-0.113095	0	0	0	0	1.16492	0.736192	0	0.709652	-1.08896	0.193138	0	0	0	0	-0.4867	0.193138	0	0	0	-0.652066	0	-0.586736	0	0.321756	-0.496908	0.376878	0	0.446291	0.519787	0	0	0	0	0	0	0.411585	0	0.101268	0
T1212-D1	0	-0.379263	0.355741	0	0.437073	0	1.08321	0	0.178014	-0.355165	0.259347	0	0	0	0.161447	1.70526	0	0.315074	0.679564	0.581664	0	0	0	0	0.0409541	0.88892	0	0	-3.19126	-0.508793	0	-1.34019	0.533467	0.751859	0.525936	-0.590125	0.0575218	1.02598	0.509368	0	0	0	0	0	0	0.363271	0	0.0168557	0
T1214-D1	0	0.346297	0.255711	-0.228727	0.560946	-2.72378	0.38962	0	0	0	0	-0.719072	-0.681656	0	0.598362	0.360082	-0.228727	-0.32522	0.606239	0.681071	0	-0.480792	0.590485	0	0.785441	0	0	0	-2.9463	0.52353	0	-1.7549	0	-0.228727	0.413252	-2.86359	0	0.44279	0.44279	-2.97584	0	0	0	0	0	0.44279	0	-0.205096	-1.70961
T1218-D1	0.275469	0.620197	1.10716	0.0633293	0.528591	0	0.468324	0.396004	0.294755	-4.61581	0	0	0	0	-2.36182	0.55993	0	0.408057	0.914301	0.620197	-1.16612	0	0	0	0.265827	0.193506	0	0	0	0.77207	0	-1.86522	0	0.376718	0.48761	0.446628	0	-0.119883	0.70216	0.304398	0	0	-0.192203	0	0	0.215202	0	0.0416332	0
T1218-D2	-1.42979	1.09092	0.425815	0.259538	1.17406	0	-0.0822538	0.75837	1.06668	-1.00486	0	0	0	0	-0.547599	-0.614572	0	-0.148072	0.742204	1.22487	0.093261	-0.63882	0	0	0.999702	-0.206962	0	0	-2.75193	0.858829	0	-0.114585	0	1.10016	1.14173	-1.30508	0	-1.10532	-1.5291	0.667148	0	0	0.766452	0	0	-1.36282	0	-1.38822	0
T1218-D3	-0.379278	0.0434775	1.85447	0.471946	0.0434775	0	0.152023	0.900415	0.363401	-0.699201	0	0	0	0	-1.33905	0.471946	0	1.00325	0.580491	0.683324	0.900415	-1.2305	0	0	0.260568	-0.0593549	0	0	-2.61874	0.791869	0	-1.55614	0	0.471946	0.0434775	0.152023	0	-1.44759	0.0434775	0.791869	0	0	-0.807747	0	0	-1.2305	0	-0.379278	0
T1220s1-D1	-1.30352	-1.32189	2.07153	0	-0.274465	0	-0.452099	-0.18871	-1.01563	1.45287	0	0	1.20174	0	-0.972751	-0.127457	0	0.466699	-0.18871	1.34262	0	-0.335718	0	0	-0.703237	0	0	0	0	-0.18871	0	-1.88542	0	0.29519	-0.703237	0.466699	0	0.987351	0.558579	0.736213	0.29519	0	0	0	0	3.56611	0	0.319691	0
T1226-D1	0	-0.613775	-0.557115	1.00034	-0.613775	0	-0.613775	1.38245	0	-0.655925	0	0	1.1565	0	-0.585445	-0.684254	0	1.31197	-0.599265	-0.627595	0	0	0	0	-0.670435	1.87857	0	0	0	-0.585445	0	1.72241	0	1.38245	-0.670435	1.49577	0	-0.627595	1.59527	0.476583	0	0	0	0	0	-0.613775	0	-0.585445	0
T1227s1-D1	0	-0.158255	1.021	-0.371498	-0.0606262	0	0.186016	0.512303	0.530287	-1.63297	0	0	0.478903	0	0.29906	0.414674	0	-0.520511	0.201431	-0.700354	0.658747	-0.191655	0	0	0.561117	-0.258454	0	-3.2567	-2.38831	1.75836	0	-2.99464	0	-0.371498	0.530287	0.609932	0	0.430089	0.29906	0.152616	0	0	0	0	0.186016	-0.307268	0	-1.10886	0
T1228-D1	0	0.541973	0.62565	1.00629	-0.907433	0	0.364681	-0.140354	-0.579552	0	-0.320156	0	0	0	-0.275665	0.721775	0	1.48522	0.516852	0.584349	0	-0.726504	0	0	-0.188481	1.29557	0	0	0	0.516852	0	-2.52415	0	1.21135	-0.538698	-1.00414	0.189642	0.560354	1.41264	-0.585303	0	0	0	0	0	1.52971	0	1.04503	0
T1228-D2	0	-0.16142	-1.09483	0.766136	0.970421	0	0.41195	-0.731113	0.907666	0	1.06027	0	0	0	0.855987	-0.251271	0	-1.09149	-1.96234	-0.8514	0	0.361245	0	0	0.552996	-0.15808	0	0	0	-1.96234	0	-2.36689	0	0.0157682	0.544287	0.193103	-0.0591825	0.379147	-2.15375	0.451096	0	0	0	0	0	0.18391	0	0.814475	0
T1228-D3	0	0.10277	0.21425	0.700268	-0.433057	0	-1.24775	-0.117589	-0.209466	0	0.546848	0	0	0	0.365196	-0.366812	0	-0.80138	-0.890275	1.05451	0	0.222815	0	0	-0.248487	1.00698	0	0	-1.12191	-0.890275	0	0	0	1.14638	-0.346514	-1.06609	-1.31995	1.61769	-0.240617	0.116854	0	0	0	0	0	-0.296009	0	1.34739	0
T1228-D4	0	-1.94888	0	-0.375159	0.4566	0	-0.503592	-1.49587	0.754093	0	0.544762	0	0	0	0.639202	-0.530676	0	0.443057	1.26127	0.612118	0	-0.375159	0	0	-0.672652	-1.97596	0	0	2.55104	1.26127	0	0	0	-1.97596	0.781178	-0.179014	0.470142	-0.361616	-0.147837	-0.192556	0	0	0	0	0	-0.864348	0	-1.12157	0
T1230s1-D1	0	0.299807	0.610789	0	0.395108	0	0.339934	0.0490155	0.430219	0.209522	0	0	-2.38367	0	0.756249	0.610789	0	-0.206792	-0.241903	0.264697	0.936819	-0.151618	0	0	0.485393	0	-3.40188	0	0	0.354982	0	-1.11466	0	0.445267	0.395108	-0.226856	0	1.1525	1.04717	0	0.445267	0	0	0	0.064063	-0.422473	0	0.846534	0
T1231-D1	0	-1.04475	-3.23713	-1.9678	0.551198	0	0.589431	0	0	0.320708	0	0	-0.063805	0	0.666989	0.609093	0	-0.872157	0.474732	-0.736703	0	0	0	0	0.685559	-1.23701	0	0	0	0.474732	0	-2.33374	0	-1.92957	-0.237491	1.0515	0	-1.27524	0.763117	0.859245	0	0	0	0	0	-0.794599	0	0.416837	0
T1234-D1	0.293546	-1.02542	0.485803	-0.218393	0.301371	0	0.864728	0.583049	0.656822	-0.402826	0	0	0.0856407	0	0.538338	0.864728	0	-1.8414	0.485803	0.642291	0.375144	0.879259	0	0	0.59758	0.189593	-1.06343	-2.18232	-1.43341	0.485803	0	-0.121147	0	-1.71509	0.285722	0.589756	0	-1.93753	0.5674	0	-1.71509	0	-1.81122	0	0.463448	-0.618556	0	-2.61154	0
T1235-D1	-0.0772322	0.396885	-0.195134	0.04067	0.396885	0	0.278983	0.396885	0.454582	0.514787	0	0	-1.14086	0	-0.313037	0.278983	0	-0.134929	-0.491144	0.514787	-0.430939	-0.430939	0	0	-0.195134	0.04067	0	0.928699	-5.28249	-0.726948	0	-1.02296	0	1.10681	0.632689	0.04067	0	0.692895	-0.0772322	0.100875	1.10681	0	1.10681	0	-0.373242	0.928699	0	0.514787	0
T1237-D1	0	-0.786359	-0.550189	-0.445453	-0.656979	0	-0.786359	0.162428	1.7807	-0.583048	0	0	-1.03074	0	1.22827	-0.73091	0	-0.646711	0.716913	-0.412595	0.981834	1.41926	0	0	-0.509116	-0.476258	0	-2.39437	0	0.994156	0	0.0782279	0	0.162428	-0.710374	-0.615906	0	-0.14562	-0.509116	0	-0.455721	0	0.0351012	0	-0.0819569	-0.25241	0	-0.476258	0
T1239-D1	0	-0.201013	-1.99489	-0.288632	0.925272	0	0.503363	0.425691	0.52566	0	-1.20495	0	-1.32209	0	-0.41501	0.181423	0	-1.03046	0.408965	-0.468329	0	-0.989021	0	0	0.351217	-0.447211	0	0	0	1.12407	0	-0.908113	0	0.425691	-0.337295	0.832443	-1.03046	-0.349172	0.601358	-1.39262	0	0	0	0	0	0.892983	0	0.0220934	0
T1239-D2	0	0.0194025	-1.44107	-0.288306	0.954326	0	0.698175	-0.32023	1.25793	0	-0.0708408	0	-2.35188	0	0.33301	0.364934	0	-2.79947	0.488231	-0.919624	0	-0.158796	0	0	0.636616	-0.106868	0	0	0	-0.450111	0	-0.96016	0	-0.32023	0.802523	-0.300596	-0.0389169	0.200841	0.59469	0.0349331	0	0	0	0	0	-3.03476	0	-0.545882	0
T1239-D3	0	-0.667058	-1.65109	-0.252719	0.76127	0	1.45408	-0.508281	1.44082	0	0.170512	0	-1.12314	0	0.920722	1.35784	0	-1.56233	-0.608098	-0.788808	0	-1.2323	0	0	0.811493	-0.170379	0	0	-1.82195	-0.38255	0	-1.78455	0	-0.508281	0.552647	-0.386677	1.13184	-0.336743	-0.399202	0.290027	0	0	0	0	0	0	0	-0.449833	0
T1239-D4	0	0.676663	-0.44037	0.614972	-0.682691	0	-0.0369199	0.614972	0.0308918	0	-1.05386	0	0.421589	0	-0.926322	-0.15637	0	1.31908	-0.166422	0	0	-0.730973	0	0	-0.1759	0.0289263	0	0	2.61356	0.421589	0	-1.00044	0	0.614972	-0.0966451	0.294052	0.0987035	-1.16522	-0.224182	-1.19578	0	0	0	0	0	0.744474	0	0.224275	0
T1240-D1	0	-0.175312	-0.175312	0	-0.0267205	0	0.419055	0.270463	0.270463	0.270463	0	0	-0.0267205	0	0.716239	0.419055	0	0.270463	0.270463	0.121871	0.419055	0.270463	0	0	-0.472496	0	0	-5.38841	0	0.270463	0	-0.775871	0	0.270463	-0.0267205	0.567647	0	0.270463	0.419055	0.567647	0.419055	0	0.121871	0	0.121871	-0.0267205	0	0.270463	0
T1240-D2	0	0.078212	-7.02512	0	-1.02757	0	0.353631	0.423513	0.423513	0.493395	0	0	-0.682272	0	0.353631	0.353631	0	0.629049	0.353631	0.768814	0.283748	0.353631	0	0	0.559167	0	0	-2.2649	0	0.353631	0	-1.23311	0	0.423513	-1.02757	-0.61239	0	0.493395	0.148094	-0.61239	0.423513	0	0.148094	0	0.353631	0.493395	0	0.283748	0
T1243-D1	0	0.336132	0.336132	0.439331	0.140055	0	0.728287	0.439331	0	0.0471765	0	0	-1.98583	0	0.0471765	0.439331	0	0.336132	-0.0457022	0.439331	0	0	0	0	0.140055	0.532209	0	0	-2.86302	0.439331	0	-0.830011	0	0.439331	0.0471765	0.821165	0	1.79123	0.336132	0	0	0	0	0	0	0.336132	0	0.439331	0
T1244s1-D1	0	-0.589519	0.519354	0.0908602	-0.589519	0	0.519354	0.0908602	0.00689851	0.519354	0	0	-1.2699	0	0.519354	0.519354	0	-0.331844	0.603316	0.519354	0.603316	0.519354	0	0	-0.589519	0.432498	0	-3.31393	-1.09908	0.603316	0	-0.331844	0	0.0908602	-0.589519	0.0908602	0	0.348536	0.432498	-5.44193	0.0908602	0	0	0	0.603316	-0.0770632	0	-0.247882	0
T1245s1-D1	0	-1.14723	-0.268991	-0.225751	1.30855	0	1.17734	-0.291357	0.980518	1.50686	0	0	-1.34405	0	0.321469	1.17734	0	-0.00656455	0.234987	-0.248117	0.47654	0.650994	0	0	1.28768	-0.37933	0	-1.62884	-3.18551	0.366201	0	-0.0945372	0	-0.291357	1.28768	0.300594	0	-0.686489	-0.72973	0	1.11173	0	0	0	0	-0.510543	0	-0.993648	0
T1245s2-D1	0	0.578029	0.5862	-1.36709	0.922334	0	0.962447	-1.31881	0.882221	0.962447	0	0	-1.20701	0	0.594	0.962447	0	-1.15872	0.706168	-1.55094	0.690197	0.698369	0	0	0.922334	-1.36709	0.113756	-0.334546	-1.19104	0.674226	0	-1.24675	0	-1.31881	0.922334	0.730311	0	-1.35112	-1.35112	-1.56728	0.954276	0	-1.63117	0	0	0.706168	0	-1.14275	0
T1246-D1	0	0.155798	-0.266826	-0.933272	0.578422	0	1.062	-1.05518	0.578422	0.578422	0	0	-2.44497	0	0.578422	0.761288	0	-0.872317	0.761288	0.578422	0	0	0	0	0.578422	-1.05518	0	0	0	0.761288	0	-3.29021	0	-1.05518	0.578422	0.517467	0	-0.811361	-0.628495	0	0	0	0	0	0	-0.0880237	0	-0.994227	0
T1249-D1	0.5051	0.665545	-2.19114	0.528785	0.528785	0	0.249152	0	0.463079	-2.24997	0	0	0.189558	0	0.230816	0.516561	0	0.486764	0.623524	0.683118	-2.60142	0.766396	0	0	0.528785	0.546358	0	-3.37461	0	0.588379	0	-2.92231	0	0.528785	0.463079	0.373688	0	0.588379	0.373688	0.29041	0	0	0.433282	0	0	-1.65556	0	0.469191	0
T1257-D1	0	-0.552949	1.24712	0	1.57788	0	1.54846	0.500698	1.54846	-0.523529	0	0	0	0	1.10128	1.46945	0	-0.604223	-1.01988	-0.650034	0	-0.80848	0	0	1.58082	0	0	0	0	-0.894638	0	-0.590354	0	-1.06821	1.58082	-0.438632	0	1.00251	1.00251	-0.445777	1.46945	0	-1.11571	0	0.745302	-1.00181	0	-0.430647	0
T1259-D1	0	0.656925	0.579849	0.221554	0.86107	0	0.554852	0.554852	0.911064	0.171559	0	0	-1.02831	0	0.477777	0.731917	0	-0.109661	0.0694867	0.400702	-0.0325858	0.656925	0	0	0.86107	-0.288809	0.0424062	-0.824169	-3.68428	-0.00758848	0	-0.570029	0	0.348624	0.86107	0.0944841	0	-0.415879	-0.365884	-4.65293	0.477777	0	0	0	-0.236731	-0.492954	0	-0.570029	0
T1266-D1	0	0.306786	0.388395	0.512022	0.42314	0	0.662313	0.464349	0	0.512022	0	0	-2.18594	0	-0.090758	0.74473	0	0.751194	-2.131	0.703522	0	0	0	0	0.573431	0.525758	0	0	-0.556175	-2.06959	0	0.217096	0	0.464349	0.149223	0.409404	0	0.908758	0.72453	-2.39118	0	0	0	0	0	0.512022	0	0.573431	0
T1267s1-D1	0	0.441332	-0.496843	0.0576525	0.0576525	0	-0.0711166	0.0156054	0.0156054	-0.0290696	0	0	-0.625612	0	3.81298	-0.0711166	0	-0.28398	0.141747	-0.113164	0.0156054	0.0156054	0	0	0.0156054	0.0576525	0	-3.01441	-1.39297	0.141747	0	-1.35092	0	-0.0711166	0.0156054	-0.113164	0	-0.0711166	-0.0711166	-1.47969	-0.28398	0	0	0	0.0576525	0.0156054	0	0.0156054	0
T1267s1-D2	0	0.257143	0.184861	0.203883	0.485402	0	0.203883	0.344642	0.468282	0.734584	0	0	-0.220298	0	-0.00915852	0.203883	0	0.468282	0.768823	0.434044	0.238122	0.361762	0	0	0.468282	0.203883	0	-4.18058	-3.89716	0.768823	0	-1.2817	0	0.327523	0.468282	0.397903	0	0.344642	0.344642	-3.91618	0.00986303	0	0	0	0.310404	0.344642	0	0.415022	0
T1267s2-D1	0	0.716029	-0.561341	0.598493	0.108391	0	-0.024668	0.168268	0.0950854	1.0886	0	0	-0.095633	0	-0.0113621	-0.024668	0	0.228145	-0.0468446	1.43455	0.263627	0.489828	0	0	0.0950854	1.07529	0	-3.61949	-0.956084	-0.0468446	0	-1.42179	0	0.323504	0.0950854	0.11948	0	0.334592	0.334592	-2.96306	0.394469	0	0	0	0.239233	0.168268	0	0.310198	0
T1269-D1	0	0.209219	1.05217	0	0.0700157	0	0.325221	1.61671	0	1.72885	0	0	-3.61113	0	0.0700157	0.325221	0	-1.72802	-0.239324	0.630694	0	0	0	0	-0.548664	0	0	0	0	-0.660799	0	-2.1495	0	1.61671	-0.378527	-0.490662	0	1.19524	0.576559	0	0	0	0	0	0	1.64378	0	1.53165	0
T1269-D2	0	-0.4749	0.613759	0	0.432919	0	1.90858	0.136341	0	0.252079	0	0	0	0	0.54504	1.90858	0	-0.500218	0.320798	0.570358	0	0	0	0	-0.181938	0	0	0	0	-0.38448	0	-2.99943	0	0.136341	-0.113219	0.161658	0	-0.453199	0.0712382	0	0	0	0	0	0	0.501638	0	0.0242197	0
T1269-D3	0	-0.660463	-0.227818	0	0.176458	0	0.701307	-0.38149	0	-0.258552	0	0	0	0	0.840793	0.701307	0	-0.691198	0.639838	-0.258552	0	0	0	0	0.377413	0	0	0	0	0.207192	0	-2.99628	0	-0.38149	0.578369	0.252112	0	-0.398039	1.04175	-4.37223	0	0	0	0	0	-0.38149	0	-0.38149	0
T1270-D1	0	0.466637	0.391062	0.312202	0.427207	0	0.427207	0	0.466637	0.391062	0	0	-0.860852	0	0.272771	0.427207	0	0.0756193	0.233341	0.312202	0	0.427207	0	0	0.466637	0.351632	0	-4.42273	-1.87947	0.19391	0	-1.40959	0	0.427207	0.506068	4.44036e-05	0	0.506068	0.506068	0	0.19391	0	0	0	0.391062	0.11505	0	0.391062	0
T1270-D2	0	0.470924	0.0653047	-0.00973486	0.598694	0	-0.490393	0	0.523654	0.422249	0	0	-0.668866	0	0.497289	-0.490393	0	-3.5082	0.369519	0.345182	0	0.827869	0	0	0.497289	0.0166304	0	-2.51849	0	0.547991	0	-4.01522	0	0.827869	0.547991	-0.0361001	0	0.446587	0.446587	0	-0.364652	0	0	0	0.320845	0.497289	0	0.673733	0
T1271s1-D1	0	-0.596861	0.361952	-2.215	0.739666	0	0.766486	0	0.753076	-2.53907	0	0	0	0	0.766486	0.766486	0	0.0781072	-0.0962224	-0.326427	0	0.0781072	0	0	0.726256	-2.215	0	0	0	0	0	-3.72809	0	0	0.739666	0.214442	0	0.402182	-0.259377	0	0	0	0	0.348542	0	0.241262	0	0	0
T1271s2-D1	0	-0.751996	0.195588	-0.471231	0.0100821	0	0.770489	0	0.910872	-0.487943	0	0	-1.91684	0	0.693613	0.770489	0	-0.549778	1.33035	-0.332519	0	0.678572	0	0	0.0418354	0.0568764	0	0	-3.7485	0	0	-1.12301	0	0	0.227341	-0.564819	0	0.631778	-0.269012	-3.08168	0	0	0	0.289177	0	-1.07789	0	0	0
T1271s3-D1	0	-0.506189	1.45876	0.962893	0.288021	0	1.85586	0	-1.0823	0.069922	0	0	-0.625526	0	-0.347758	1.85586	0	-0.744863	-0.168752	-0.228421	0	0.903225	0	0	-0.666677	0.962893	0	0	-3.58427	0	0	-0.109084	0	0	-0.70577	0.903225	0	-0.0699906	0.34769	0	0	0	0	-0.547339	0	-1.00411	0	0	0
T1271s4-D1	0	-0.811018	1.29699	-1.00415	1.01346	0	-0.211077	0	0.469677	-0.120675	0	0	-0.789103	0	0.469677	-0.402839	0	-0.267236	1.64901	0.209429	0	1.16139	0	0	0.560079	-0.606929	0	0	-2.90944	0	0	-1.65066	0	0	-0.142591	-0.845262	0	0.321747	0.583365	0	0	0	0	0.549122	0	-0.947991	0	0	0
T1271s5-D1	0	0.318203	-0.342338	0.608383	0.64911	0	0.483657	0	0.64911	0.89729	0	0	0	0	0.89729	0.483657	0	-0.713973	0.772564	0.0712954	0	0.360203	0	0	0.64911	0.235476	0	0	0	0	0	-0.259612	0	0	0.64911	0.235476	0	0.608383	-2.36724	-2.8636	0	0	0	-2.8636	0	0.44293	0	0	0
T1271s5-D2	0	0.441499	-1.35058	0.691142	0.607333	0	-0.018557	0	0.607333	0.14906	0	0	-0.517843	0	-0.350225	-0.018557	0	-1.60022	0.773168	0.273882	0	0.398703	0	0	0.607333	0.190073	0	0	0	0	0	-0.601652	0	0	0.607333	0.815964	0	0.232869	0.0652517	-2.7254	0	0	0	-0.143378	0	0.566321	0	0	0
T1271s6-D1	0	0.396296	0.0354166	0.305657	0.530577	0	0.485257	0	0.439938	0.169697	0	0	-0.416103	0	0.711856	0.260337	0	-0.867622	0.485257	0.439938	0	0.215017	0	0	-0.055223	0.350977	0	0	-3.30482	0	0	-1.77066	0	0	0.530577	0.396296	0	0.350977	-0.100543	-2.08622	0	0	0	0.530577	0	-0.370783	0	0	0
T1271s7-D1	0	1.35576	0.243741	0.911435	-0.534436	0	1.46625	0	0.0780178	1.41101	0	0	0	0	-0.145348	1.46625	0	-0.589677	0.0203751	1.35576	0	0.1885	0	0	0.133259	0.911435	0	0	-1.48074	0	0	-1.09165	0	0	-0.0348658	0.1885	0	-0.0901068	-0.311071	-2.25891	0	0	0	-0.145348	0	0.68807	0	0	0
T1271s8-D1	0	-0.660948	0	-0.438045	1.17819	0	1.79099	0	1.23336	-0.605774	0	0	-1.66438	0	-0.605774	1.79099	0	1.34518	-0.382871	-0.605774	0	1.90207	0	-0.828677	1.34518	-0.605774	0	0	-0.660948	0	0	-0.939761	0	0	1.23336	-0.605774	0	1.51217	1.45626	0.397658	0	0	0	0.954547	0	-0.605774	0	0	0
T1271s8-D2	0	0.0834937	-0.740943	-0.611681	0.237977	0	2.50478	0	0.0834937	0.133937	0	0	-0.302715	0	0.572165	2.50478	0	-0.972668	0.44448	0.0834937	0	0.133937	0	0	0.701427	-0.870204	0	0	0	0	0	-2.67198	0	0	0.160735	-0.148231	0	0.289997	0.0834937	0	0	0	0	0.80389	0	-0.379956	0	0	0
T1272s2-D1	0	0.435835	1.42325	0	0.0361665	0	0.764974	0	0.670934	0.271266	0	0	-0.342129	0	0.224246	0.741464	0	-1.68219	0.623914	0.0831863	0	-0.647758	0	0	0.459345	-1.82325	0	0	-3.11844	0.623914	0	-1.14147	0	-1.82325	0.0831863	0.459345	0	0.271266	0.271266	1.09411	0.482855	0	0	0	-0.0578731	0.859013	0	-1.87027	0
T1272s6-D1	0	-0.0877746	0.656451	-1.55085	0.204841	0	0.549892	0	0.522829	0.230213	0	0	-0.407453	0	0.629388	0.417961	0	-0.620573	0.790074	0.522829	0	0.443332	0	0	0.708885	-1.55085	0	0	-3.30655	0.790074	0	-3.041	0	-1.55085	0.604017	0.708885	0	0.336772	0.336772	0.656451	0.522829	0	0	0	0.629388	-0.779566	0	-1.89591	0
T1272s8-D1	0	0.765996	0.357024	-1.64864	0.399625	0	0.341688	0	0.472899	1.22098	0	0	-0.464327	0	0.385993	0.28375	0	-0.902268	0.210476	0.179803	0	0.488236	0	0	0.488236	-1.64864	0	0	-3.12776	0.210476	0	-2.35241	0	-0.682446	0.472899	0.268413	0	0.195139	0.195139	0.576846	0.399625	0	0	0	0.239445	0.357024	0	-1.72192	0
T1272s9-D1	0	-0.953154	1.07964	-0.953154	0.598596	0	-0.288488	0	0.451179	1.52189	0	0	0.0451381	0	0.637389	0.339971	0	-3.98165	0.526181	0.414972	0	0.192554	0	0	0.598596	-0.953154	0	0	-3.5394	0.526181	0	-1.21178	0	-0.953154	0.451179	1.11585	0	0.526181	0.526181	0.267556	0	0	0	0	-0.0660706	-0.878153	0	-0.694529	0
T1274-D1	0	0.261789	0.351431	0.172147	0.261789	0	0.351431	0	0	0.261789	0	0	-2.29136	0	0.351431	0.351431	0	-0.193063	0.351431	0.261789	0	0	0	0	0.261789	0.172147	0	0	0	0.261789	0	-0.651235	0	0.172147	0.261789	0.261789	0	0.261789	0.351431	0	0	0	0	0	0	0.172147	0	0.172147	0
T1276-D1	0	-0.18825	0.872724	-0.829164	0.734148	0	0.649703	0	0.649703	-0.857313	0.45483	0	-1.30335	0	0.259958	0.649703	0	0.0369367	0.370386	-0.131953	0	0.539275	0	0	0.762296	0.0369367	0	0	-1.49823	0.593407	0	-1.3878	0	-1.02404	-0.634292	0.734148	0	-0.49355	-0.354974	-5.43249	0	0	0	0.900872	0	-0.913609	0	-0.995889	0
T1278-D1	0	0.191302	0.325163	0.0274715	0.339148	0	0.355132	0	0	0.339148	0	0	-0.208284	0	0.339148	0.355132	0	0.191302	0.339148	0.339148	0	0	0	0	0.27921	-0.0904062	0	0	-3.45492	0.339148	0	-0.609867	0	-0.150344	-0.0164829	0.355132	0	-0.150344	0.339148	-5.56073	0	0	0	0	0	0.147347	0	0.013486	0
T1279-D1	0	0.203016	-3.99125	0	0.329607	0	0.361636	0	0.329607	0.393665	0	0	0	0	0.361636	0.361636	0	-0.3369	0.361636	0.329607	0	0	0	0	0.329607	0	0	0	-2.3715	0.393665	0	-0.178281	0	0	0.361636	0.393665	0	0.329607	0.393665	-1.22761	0	0	0	0	0	0.361636	0	0	0
T1279-D2	0	0.199934	-0.00879912	0	0.199934	0	0.125718	0	0.957558	-0.0227147	0	0	-0.395342	0	0.629769	0.125718	0	0.213849	0.125718	0.467422	0	0	0	0	-0.231448	0	0	0	-2.80428	-0.0227147	0	-0.752507	0	0	-0.00879912	0.332905	0	-0.350503	0.110256	-2.53524	0	0	0	0	0	-0.143316	0	0	0
T1280-D1	0	0.0954156	-1.04761	0.416491	0.32659	0	0.690475	0	0	0.142507	0	0	-0.679446	0	0.32659	0.690475	0	0.416491	0.506392	0.506392	0	0	0	0	0.416491	0.416491	0	0	-2.6958	0.416491	0	-0.499644	0	0.416491	0.827467	0.3694	0	-0.26847	0.00551451	-2.10074	0	0	0	0	0	0.506392	0	-1.68548	0
T1284-D1	0	0.309207	1.12352	-2.92907	0.408822	0	0.2594	0	0	0.974097	0	0	-0.122457	0	0.891084	0.2594	0	-0.504314	0.242797	0.375617	0	0	0	0	0.425424	-2.13215	0	0	0	0.242797	0	-0.570724	0	-2.13215	0.392219	0.325809	0	0.2594	0.309207	0	0	0	0	0	0	0.309207	0	-2.13215	0
T1292-D1	0	0.195604	0.236685	0.442091	0.277766	0	0.277766	0	0.277766	0.277766	0	0	-0.0888028	0	0.524253	0.277766	0	0.116602	0.277766	0.483172	0	0.524253	0	0	0.277766	-0.787181	-0.948345	0	-3.48589	0.277766	0	-0.212046	0	0.524253	0.277766	0.277766	0	0.359929	0.40101	-3.56805	0	0	0.40101	0	0	0.236685	0	0.524253	0
T1294-D1	0	0.367413	-0.339772	0.239962	0.47235	0	0.459481	0	-0.0760471	0.0281653	0	0	-0.694094	0	0.656349	0.459481	0	-1.16664	0.32255	0.382488	0	0.116802	0	0	0.429694	0.239962	-0.139425	0	-3.0324	0.32255	0	-1.70945	0	0.519194	0.457638	0.383213	0	0.412275	0.353063	-4.38094	0	0	0.472713	0	0	0.578769	0	0.48815	0
T1295-D1	0	-0.274647	0.33599	0	1.64231	0	-0.513047	0	-0.623184	-0.644097	0	0	-0.861584	0	-0.600878	-0.644097	0	-0.0125473	1.83888	-0.535353	0	-0.709622	0	0	-0.209122	0	0	0	-1.18921	1.86119	0	0.227246	0	0	-0.209122	-0.469828	0	0.161721	-0.274647	-1.429	0	0	0	0	0	1.29377	0	0	0
T1295-D2	0	-0.816564	0.660995	0	0.687698	0	0.525997	0	0.554183	0.392483	0	0	-0.0110273	0	-0.924859	0.741104	0	-0.898156	0.660995	0.392483	0	0.580886	0	0	0.499294	0	0	0	-2.37571	0.76929	0	-0.843267	0	0	0.499294	0.687698	0	0.580886	0.634292	-3.61146	0	0	0	0	0	-0.226134	0	0	0
T1295-D3	0	0	0.28158	0	0.28158	0	0.121433	0	0.468418	-0.172169	0	0	-0.359007	0	0.334962	0.094742	0	0.28158	0.603542	0.443395	0	0.094742	0	0	0.174815	0	0	0	-3.62033	0.308271	0	0.683615	0	0	0.174815	0.0680509	0	0.121433	0.0413598	-4.66295	0	0	0	0	0	-0.19886	0	0	0
T1298-D1	0	-3.69217	-0.232198	0	-0.470817	0	0.963737	0	-0.828745	0.00926146	0	0	-1.12702	0	0.904082	0.963737	0	-0.0532339	0.725118	-0.169703	0.605808	-0.232198	0	0	0.00926146	0	-0.169703	0	-2.55873	0.665463	0	-0.470817	0	0.24788	0.00926146	0.904082	0	-0.0532339	-0.169703	-3.63252	0	0	-0.291853	0	0	0.0660755	0	-0.169703	0
T1298-D2	0	-0.956509	-0.23082	0	0.233313	0	0.174335	0	0.146128	0.233313	0	0	-0.289798	0	0.146128	0.174335	0	0.523076	0.233313	0.115357	0.289727	0.376913	0	0	0.289727	0	-4.03107	0	-1.01549	-0.0282426	0	0.551283	0	0.725654	1.01542	0.0589427	0	0.57949	0.638468	-3.27718	0	0	0.610261	0	0	0.492305	0	1.1026	0
T1299-D1	0	0.500706	0.281651	0	0.226888	0	0.445942	0	0	0.336415	0	0	0	0	0.226888	0.606583	0	0.661346	0.00783287	0.606583	0	0	0	0	0.445942	0	0	0	-2.3251	0.226888	0	-0.966961	0	0.336415	0.391179	0.00783287	0	0.336415	0.336415	-4.17246	0	0	0	0	0	0.172124	0	0.445942	0
[truncated: 71 more columns]

## Sheet: Figure3
target	Top1	Best
T1226-D1	0.378	0.725
T1271s8-D1	0.384	0.591
T1207-D1	0.57	0.615
T1228v1-D4	0.699	0.71
T1228v2-D4	0.715	0.715
T1239v1-D4	0.72	0.736
T1239v2-D4	0.724	0.736
T1228v2-D3	0.741	0.756
T1228v1-D3	0.75	0.765
T1271s8-D2	0.763	0.775
T1239v1-D3	0.799	0.925
T1271s5-D2	0.815	0.903
T1245s2-D1	0.818	0.944
T1271s5-D1	0.818	0.818
T1271s1-D1	0.833	0.843
T1295-D1	0.838	0.899
T1295-D2	0.849	0.855
T1269-D2	0.858	0.858
T1271s7-D1	0.874	0.882
T1271s4-D1	0.883	0.883
T1271s3-D1	0.89	0.931
T1239v2-D1	0.899	0.953
T1298-D1	0.903	0.903
T1284-D1	0.906	0.916
T1228v2-D1	0.908	0.941
T1218-D2	0.909	0.967
T1218-D3	0.914	0.94
T1272s9-D1	0.914	0.924
T1267s1-D1	0.916	0.916
T1239v2-D3	0.917	0.925
T1220s1-D1	0.918	0.93
T1271s2-D1	0.919	0.929
T1243-D1	0.92	0.924
T1201-D1	0.924	0.927
T1228v1-D1	0.924	0.928
T1245s1-D1	0.926	0.93
T1266-D1	0.933	0.959
T1235-D1	0.936	0.985
T1249v1-D1	0.936	0.946
T1298-D2	0.94	0.951
T1218-D1	0.942	0.972
T1212-D1	0.943	0.977
T1279-D2	0.943	0.962
T1267s1-D2	0.947	0.962
T1267s2-D1	0.947	0.952
T1295-D3	0.948	0.95
T1208s1-D1	0.949	0.963
T1272s8-D1	0.952	0.954
T1239v1-D1	0.953	0.953
T1269-D1	0.957	0.963
T1272s2-D1	0.958	0.962
T1270-D2	0.959	0.959
T1228v2-D2	0.962	0.971
T1257-D1	0.962	0.973
T1276-D1	0.962	0.977
T1299-D1	0.963	0.97
T1228v1-D2	0.966	0.966
T1231-D1	0.966	0.966
T1259-D1	0.966	0.971
T1210-D1	0.967	0.967
T1239v2-D2	0.967	0.971
T1271s6-D1	0.967	0.967
T1237-D1	0.968	0.968
T1272s6-D1	0.968	0.973
T1208s2-D1	0.969	0.971
T1269-D3	0.969	0.969
T1240-D2	0.97	0.972
T1239v1-D2	0.971	0.971
T1270-D1	0.974	0.976
T1246-D1	0.975	0.975
T1227s1-D1	0.979	0.979
T1294v2-D1	0.979	0.994
T1230s1-D1	0.98	0.981
T1280-D1	0.981	0.982
T1244s1-D1	0.982	0.982
T1234-D1	0.985	0.985
T1240-D1	0.985	0.985
T1279-D1	0.985	0.985
T1214-D1	0.986	0.986
T1274-D1	0.99	0.99
T1206-D1	0.992	0.992
T1294v1-D1	0.992	0.992
T1278-D1	0.995	0.995
T1292-D1	0.997	0.997

## Sheet: Figure4
target	Top1_multicom	Best_multicom	Top1_AF3	Best_AF3
T1201-D1	0.924	0.927	0.942	0.957
T1206-D1	0.992	0.992	0.992	0.993
T1207-D1	0.57	0.615	0.582	0.62
T1208s1-D1	0.949	0.963	0.95	0.95
T1208s2-D1	0.969	0.971	0.99	0.991
T1210-D1	0.967	0.967	0.962	0.964
T1212-D1	0.943	0.977	0.952	0.963
T1214-D1	0.986	0.986	0.983	0.984
T1218-D1	0.942	0.972	0.983	0.986
T1218-D2	0.909	0.967	0.965	0.965
T1218-D3	0.914	0.94	0.94	0.945
T1220s1-D1	0.918	0.93	0.921	0.923
T1226-D1	0.378	0.725	0.378	0.379
T1227s1-D1	0.979	0.979	0.971	0.979
T1228v1-D1	0.924	0.928	0.913	0.913
T1228v1-D2	0.966	0.966	0.964	0.964
T1228v1-D3	0.75	0.765	0.75	0.75
T1228v1-D4	0.699	0.71	0.703	0.706
T1228v2-D1	0.908	0.941	0.909	0.91
T1228v2-D2	0.962	0.971	0.956	0.964
T1228v2-D3	0.741	0.756	0.729	0.731
T1228v2-D4	0.715	0.715	0.687	0.712
T1230s1-D1	0.98	0.981	0.978	0.98
T1231-D1	0.966	0.966	0.964	0.966
T1234-D1	0.985	0.985	0.983	0.985
T1235-D1	0.936	0.985	0.93	0.944
T1237-D1	0.968	0.968	0.962	0.968
T1239v1-D1	0.953	0.953	0.94	0.95
T1239v1-D2	0.971	0.971	0.974	0.974
T1239v1-D3	0.799	0.925	0.789	0.792
T1239v1-D4	0.72	0.736	0.726	0.734
T1239v2-D1	0.899	0.953	0.942	0.956
T1239v2-D2	0.967	0.971	0.972	0.973
T1239v2-D3	0.917	0.925	0.79	0.815
T1239v2-D4	0.724	0.736	0.723	0.737
T1240-D1	0.985	0.985	0.983	0.984
T1240-D2	0.97	0.972	0.95	0.952
T1243-D1	0.92	0.924	0.919	0.921
T1244s1-D1	0.982	0.982	0.979	0.982
T1245s1-D1	0.926	0.93	0.932	0.932
T1245s2-D1	0.818	0.944	0.839	0.839
T1246-D1	0.975	0.975	0.974	0.974
T1249v1-D1	0.936	0.946	0.942	0.949
T1257-D1	0.962	0.973	0.582	0.582
T1259-D1	0.966	0.971	0.938	0.959
T1266-D1	0.933	0.959	0.942	0.945
T1267s1-D1	0.916	0.916	0.774	0.777
T1267s1-D2	0.947	0.962	0.955	0.96
T1267s2-D1	0.947	0.952	0.944	0.951
T1269-D1	0.957	0.963	0.958	0.959
T1269-D2	0.858	0.858	0.838	0.838
T1269-D3	0.969	0.969	0.963	0.963
T1270-D1	0.974	0.976	0.97	0.977
T1270-D2	0.959	0.959	0.952	0.958
T1271s1-D1	0.833	0.843	0.799	0.817
T1271s2-D1	0.919	0.929	0.911	0.911
T1271s3-D1	0.89	0.931	0.892	0.913
T1271s4-D1	0.883	0.883	0.829	0.861
T1271s5-D1	0.818	0.818	0.791	0.792
T1271s5-D2	0.815	0.903	0.869	0.88
T1271s6-D1	0.967	0.967	0.96	0.961
T1271s7-D1	0.874	0.882	0.921	0.921
T1271s8-D1	0.384	0.591	0	0.659
T1271s8-D2	0.763	0.775	0.723	0.74
T1272s2-D1	0.958	0.962	0.958	0.962
T1272s6-D1	0.968	0.973	0.968	0.972
T1272s8-D1	0.952	0.954	0.951	0.958
T1272s9-D1	0.914	0.924	0.916	0.92
T1274-D1	0.99	0.99	0.989	0.989
T1276-D1	0.962	0.977	0.968	0.984
T1278-D1	0.995	0.995	0.996	0.996
T1279-D1	0.985	0.985	0.982	0.983
T1279-D2	0.943	0.962	0.949	0.949
T1280-D1	0.981	0.982	0.983	0.985
T1284-D1	0.906	0.916	0.837	0.848
T1292-D1	0.997	0.997	0.988	0.989
T1294v1-D1	0.992	0.992	0.984	0.984
T1294v2-D1	0.979	0.994	0.979	0.982
T1295-D1	0.838	0.899	0.835	0.835
T1295-D2	0.849	0.855	0.965	0.965
T1295-D3	0.948	0.95	0.947	0.947
T1298-D1	0.903	0.903	0.905	0.905
T1298-D2	0.94	0.951	0.944	0.947
T1299-D1	0.963	0.97	0.962	0.967

## Sheet: Figure5
GDT-TS
target	Inhouse_AF2_top1	Inhouse_AF3_top1	Inhouse_AF2_best	Inhouse_AF3_best	AF3-server_top1	AF3-server_best
T1207-D1	56.352	57.787	57.172	58.402	57.172	61.68
T1210-D1	63.62	72.437	64.055	72.437	70.019	70.019
T1226-D1	33.402	33.607	33.402	64.959	34.426	34.836
T1231-D1	87.852	97.007	89.789	97.007	94.718	95.775
T1243-D1	86.842	86.748	86.936	87.03	86.748	87.03
T1246-D1	95.982	95.982	95.982	96.131	95.685	96.429
T1266-D1	87.712	80.593	87.797	83.729	84.153	85.085
T1274-D1	98.901	99.725	98.901	99.725	99.725	99.725
T1278-D1	99.258	99.555	99.481	99.555	99.555	99.555
T1280-D1	97.543	97.543	97.756	98.611	97.97	98.184
T1284-D1	87.605	90.126	89.286	90.966	82.353	83.824
T1299-D1	95.238	94.792	95.685	94.94	93.899	95.536

## Sheet: Figure7
TM-score
Best								Top-1
Target	ColabFold	DeepMSA_dMSA	DeepMSA_qMSA	Default	ESM-MSA	DHR		Target	ColabFold	DeepMSA_dMSA	DeepMSA_qMSA	Default	ESM-MSA	DHR
T1207-D1	57.377	61.475	61.475	57.377	61.066	61.885		T1207-D1	57.377	60.656	61.27	56.967	60.861	61.68
T1210-D1	68.262	64.394	-	70.471	69.068	69.971		T1210-D1	68.021	59.961	-	66.183	67.07	69.971
T1226-D1	33.607	33.402	32.992	34.221	34.631	33.402		T1226-D1	33.607	33.402	32.787	34.221	34.221	33.402
T1231-D1	93.838	88.028	87.852	69.718	72.711	89.789		T1231-D1	89.789	87.852	84.859	69.014	72.711	85.739
T1243-D1	87.03	86.842	87.594	87.312	87.406	87.594		T1243-D1	87.03	86.842	87.406	87.124	87.03	87.312
T1246-D1	94.94	92.113	91.815	94.94	95.833	93.155		T1246-D1	94.792	92.113	91.22	94.345	94.048	91.22
T1266-D1	87.627	84.915	56.017	57.034	56.102	87.881		T1266-D1	85.678	84.661	55.508	57.034	55.254	86.864
T1274-D1	99.725	99.451	99.451	99.725	99.451	99.725		T1274-D1	99.725	99.451	99.451	99.725	99.451	99.725
T1278-D1	99.332	99.407	99.407	99.481	99.481	99.332		T1278-D1	99.258	99.258	99.407	99.481	99.407	98.591
T1280-D1	97.97	95.299	97.97	99.038	98.077	97.65		T1280-D1	97.543	95.192	97.756	99.038	96.688	97.65
T1284-D1	88.866	91.176	89.286	89.496	89.076	90.126		T1284-D1	88.866	88.866	89.286	89.496	89.076	88.025
T1299-D1	95.387	95.685	95.536	96.429	96.131	96.429		T1299-D1	95.238	95.685	95.387	95.536	95.982	96.131

## Sheet: Figure9
Target	AlphaFold2 plDDT	PSS	GATE	EnQA	GCPNet-EMA	MULTICOM	Best
T1207-D1	56.352	57.377	57.172	56.352	56.352	56.35	62.5
T1210-D1	63.62	67.827	68.424	63.878	62.121	72.44	72.437
T1226-D1	33.402	34.426	33.402	32.992	33.197	34.22	64.959
T1231-D1	97.007	90.141	89.261	93.838	94.014	94.72	98.415
T1243-D1	86.842	87.03	86.842	86.842	87.218	87.03	87.688
T1246-D1	95.982	95.833	96.28	95.982	95.982	95.98	96.429
T1266-D1	87.712	87.458	86.017	87.373	87.288	79.66	92.542
T1274-D1	98.901	99.725	99.725	99.451	99.725	99.72	99.725
T1278-D1	99.258	99.332	99.258	99.407	99.407	99.48	99.555
T1280-D1	97.543	97.756	97.543	97.543	97.543	97.76	99.252
T1284-D1	90.126	90.336	90.126	89.076	91.597	90.13	92.227
T1299-D1	95.238	95.982	94.94	95.238	95.536	94.94	96.577

## Sheet: FigureS1
GDC_SC
target	Inhouse_AF2_top1	Inhouse_AF3_top1	Inhouse_AF2_best	Inhouse_AF3_best	AF3-server_top1	AF3-server_best
T1231-D1	54.747	67.042	54.791	67.042	65.902	67.648
T1243-D1	53.652	54.745	54.091	55.55	55.646	55.199
T1246-D1	71.214	70.826	71.214	71.006	70.534	72.686
T1266-D1	50.223	44.513	49.792	46.908	45.44	47.404
T1274-D1	64.236	73.223	64.236	73.223	71.467	71.467
T1278-D1	78.606	82.013	79.185	82.013	82.263	82.263
T1280-D1	72.454	75.322	72.745	77.37	76.32	77.538
T1284-D1	53.247	54.615	53.749	51.827	41.506	41.195
T1299-D1	57.466	57.724	57.795	57.771	58.592	58.921

## Sheet: FigureS2
GDC_SC
Top-1
Target	ColabFold	DeepMSA_dMSA	DeepMSA_qMSA	Default	ESM-MSA	DHR
T1243-D1	55.59	53.804	55.064	56.244	55.877	55.686
T1246-D1	69.105	67.023	65.746	67.786	67.356	68.133
T1274-D1	70.062	69.69	64.483	70.103	69.773	70.31
T1278-D1	79.542	78.606	79.508	79.091	80.175	76.249
T1280-D1	73.486	68.808	75.031	78.358	71.086	72.348
T1284-D1	55.134	54.32	52.658	50.199	50.494	52.485
T1299-D1	57.173	58.499	60.117	58.111	58.358	59.66
